# Supplementary material for: Novel predictive factors for patient discomfort and severe cough during bronchoscopy: A prospective questionnaire analysis
Source: PLoS One. 2020 Oct 19;15(10):e0240485. doi: 10.1371/journal.pone.0240485 (PMC7571709; doi:10.1371/journal.pone.0240485)
Supplement: S1 File — (XLSX) [file pone.0240485.s001.xlsx]

## Sheet: bf_data
no	age	sex	suspected_disease	s/o LK	s/o IP	s/o Sarcoidosis	s/o infection	s/o other	weght	BMI	outpatient	mainbronchoscopist_experience_lessthan3year	procedure_1	procedure_2	procedure_3	procedual number	BAL01	TBLB01	GS＿TBB01	EBUS_TBNA01	EBB01	TBB01	EBBonly	TBBonly	EBB_TBNAonly	treatment_only	TBLB_TBNAonly	BAL only	BAL_TBLBonly	BAL_TBLB_EBUS-TBNAonly	BAL_EBUSTBNAonly	brush_wash_onservationonly	brushing_only	observation_wash_only	TBLB_only	GS_TBBonly	EBUS_TBNAonly	GS_EBUSon;y	midazoram_before	pethidine_before	midazoram_add_mg	pethidine_add_mg	total_midazoram_mg	total_pethidine_mg	examination_time_min	hr_before	hrmax	delta hr	sbp_before
2	75	M	LK	1	0	0	0	0	61.6	21.0663	0	1	GS-TBB	wash	no	1	0	0	1	0	0	0	0	0	0	0	0	0	0	0	0	0	0	0	0	1	0	0	2	35	1	0	3	35	47	62	88	26	164
3	66	M	IP	0	1	0	0	0	69.4	25.1851	0	1	BAL	TBLB	no	9	1	1	0	0	0	0	0	0	0	0	0	0	1	0	0	0	0	0	0	0	0	0	2	35	0	0	2	35	22	103	105	2	125
4	78	M	IP	0	1	0	0	0	58.8	21.3384	0	1	BAL	no	no	3	1	0	0	0	0	0	0	0	0	0	0	1	0	0	0	0	0	0	0	0	0	0	0	35	0	0	0	35	27	116	133	17	157
5	69	M	LK	1	0	0	0	0	69.7	25.2939	0	1	Direct biopsy	no	no	6	0	0	0	0	1	0	1	0	0	0	0	0	0	0	0	0	0	0	0	0	0	0	2	35	0	0	2	35	18	68	102	34	146
6	76	F	LK	1	0	0	0	0	52.8	26.558	0	1	TBLB	TBNA	wash	11	0	1	0	1	0	0	0	0	0	0	1	0	0	0	0	0	0	0	0	0	0	0	1	35	2	0	3	35	44	74	107	33	158
7	50	M	LK	1	0	0	0	0	54.9	18.775	0	1	GS-TBB	TBNA	no	13	0	0	1	1	0	0	0	0	0	0	0	0	0	0	0	0	0	0	0	0	0	1	2	35	1	0	3	35	63	94	102	8	115
8	55	F	IP	0	1	0	0	0	50.8	19.3568	0	1	TBLB	no	no	4	0	1	0	0	0	0	0	0	0	0	0	0	0	0	0	0	0	0	1	0	0	0	2	35	0	0	2	35	29	73	76	3	165
9	66	M	LK	1	0	0	0	0	53	22.6409	0	1	TBB	no	no	5	0	0	0	0	0	1	0	1	0	0	0	0	0	0	0	0	0	0	0	0	0	0	2	35	0	0	2	35	30	65	94	29	130
10	54	F	LK	1	0	0	0	0	56.9	23.0841	0	1	GS-TBB	TBNA	no	13	0	0	1	1	0	0	0	0	0	0	0	0	0	0	0	0	0	0	0	0	0	1	2	35	1	0	3	35	57	82	108	26	117
11	50	F	LK	1	0	0	0	0	64	25.6369	0	1	GS-TBB	no	no	1	0	0	1	0	0	0	0	0	0	0	0	0	0	0	0	0	0	0	0	1	0	0	2	35	1	0	3	35	43	55	111	56	135
12	83	M	IP	0	1	0	0	0	70.8	24.789	0	1	TBLB	TBNA	no	11	0	1	0	1	0	0	0	0	0	0	1	0	0	0	0	0	0	0	0	0	0	0	1	35	0	0	1	35	31	82	72	-10	107
13	60	M	LK	1	0	0	0	0	73	29.9967	0	1	GS-TBB	no	no	1	0	0	1	0	0	0	0	0	0	0	0	0	0	0	0	0	0	0	0	1	0	0	2	35	3	0	5	35	62	101	122	21	142
14	77	M	LK	1	0	0	0	0	54.5	22.9803	0	1	GS-TBB	TBNA	no	13	0	0	1	1	0	0	0	0	0	0	0	0	0	0	0	0	0	0	0	0	0	1	2	35	2	0	4	35	70	92	109	17	154
15	84	M	LK	1	0	0	0	0	56.8	20.3665	0	1	TBNA	no	no	2	0	0	0	1	0	0	0	0	0	0	0	0	0	0	0	0	0	0	0	0	1	0	2	35	0	0	2	35	43	91	84	-7	126
16	58	M	IP	0	1	0	0	0	51.2	20.5095	0	1	BAL	TBLB	no	9	1	1	0	0	0	0	0	0	0	0	0	0	1	0	0	0	0	0	0	0	0	0	2	35	0	0	2	35	32	119	111	-8	117
17	69	F	IP	0	1	0	0	0	43.2	19.2	0	1	wash	no	no	8	0	0	0	0	0	0	0	0	0	0	0	0	0	0	0	1	0	1	0	0	0	0	0	35	0	0	0	35	15	102	142	40	102
18	66	M	IP	0	1	0	0	0	71.2	25.2268	0	1	TBLB	wash	no	4	0	1	0	0	0	0	0	0	0	0	0	0	0	0	0	0	0	0	1	0	0	0	1	35	0	0	1	35	25	109	112	3	95
19	79	F	LK	1	0	0	0	0	50.8	22.5778	0	1	GS-TBB	no	no	1	0	0	1	0	0	0	0	0	0	0	0	0	0	0	0	0	0	0	0	1	0	0	2	35	0	0	2	35	62	86	84	-2	127
20	30	F	IP	0	1	0	0	0	68.7	26.1774	0	1	BAL	TBLB	no	9	1	1	0	0	0	0	0	0	0	0	0	0	1	0	0	0	0	0	0	0	0	0	2	35	3	0	5	35	24	78	127	49	118
21	47	M	LK	1	0	0	0	0	52	24.7325	0	1	GS-TBB	no	no	1	0	0	1	0	0	0	0	0	0	0	0	0	0	0	0	0	0	0	0	1	0	0	2	35	0	0	2	35	34	134	113	-21	172
22	84	F	LK	1	0	0	0	0	48.6	25.5198	0	1	GS-TBB	no	no	1	0	0	1	0	0	0	0	0	0	0	0	0	0	0	0	0	0	0	0	1	0	0	2	35	3	0	5	35	53	75	132	57	145
23	85	M	LK	1	0	0	0	0	60.4	23.5938	0	1	GS-TBB	no	no	1	0	0	1	0	0	0	0	0	0	0	0	0	0	0	0	0	0	0	0	1	0	0	2	35	0	0	2	35	36	69	79	10	140
25	41	F	asthma	0	0	0	0	1	51.4	20.5896	0	0	BT	no	no	15	0	0	0	0	0	0	0	0	0	1	0	0	0	0	0	0	0	0	0	0	0	0	3	35	0	0	3	35	90	66	90	24	125
26	74	M	LK	1	0	0	0	0	59.6	23.8744	0	1	Direct biopsy	TBNA	no	12	0	0	0	1	1	0	0	0	1	0	0	0	0	0	0	0	0	0	0	0	0	0	2	35	0.5	0	2.5	35	61	111	133	22	207
27	48	M	IP	0	1	0	0	0	52.9	19.7164	0	1	BAL	TBLB	no	9	1	1	0	0	0	0	0	0	0	0	0	0	1	0	0	0	0	0	0	0	0	0	2	35	1	0	3	35	31	69	101	32	106
28	24	M	Sarcoidosis	0	0	1	0	0	66.4	21.6075	0	1	BAL	TBLB	TBNA	14	1	1	0	1	0	0	0	0	0	0	0	0	0	1	0	0	0	0	0	0	0	0	2	35	4	35	6	70	51	80	131	51	144
29	74	M	IP	0	1	0	0	0	53	20.7031	0	0	BAL	no	no	3	1	0	0	0	0	0	0	0	0	0	0	1	0	0	0	0	0	0	0	0	0	0	1	35	0	0	1	35	19	87	81	-6	108
30	81	M	IP	0	1	0	0	0	59.6	21.6809	0	1	BAL	TBLB	no	9	1	1	0	0	0	0	0	0	0	0	0	0	1	0	0	0	0	0	0	0	0	0	1	35	1	0	2	35	51	91	104	13	122
31	85	M	pneumothorax	0	0	0	1	0	42	16.2031	0	1	EWS	no	no	15	0	0	0	0	0	0	0	0	0	1	0	0	0	0	0	0	0	0	0	0	0	0	1	35	0	0	1	35	82	102	115	13	131
32	70	M	LK	1	0	0	0	0	46.3	17.7735	0	1	GS-TBB	no	no	1	0	0	1	0	0	0	0	0	0	0	0	0	0	0	0	0	0	0	0	1	0	0	2	35	0	0	2	35	29	63	81	18	114
33	56	M	IP	0	1	0	0	0	51.3	22.6409	0	0	BAL	TBNA	no	10	1	0	0	1	0	0	0	0	0	0	0	0	0	0	1	0	0	0	0	0	0	0	2	35	3	0	5	35	44	71	84	13	116
34	76	F	hemoptysis	0	0	0	0	1	64	22.6409	0	0	observation	no	no	8	0	0	0	0	0	0	0	0	0	0	0	0	0	0	0	1	0	1	0	0	0	0	2	35	3	0	5	35	4	72	82	10	165
35	73	M	LK	1	0	0	0	0	54	19.8347	0	1	GS-TBB	TBNA	no	13	0	0	1	1	0	0	0	0	0	0	0	0	0	0	0	0	0	0	0	0	0	1	2	35	3	0	5	35	57	80	90	10	140
36	76	M	LK	1	0	0	0	0	43.2	16.77	0	1	GS-TBB	no	no	1	0	0	1	0	0	0	0	0	0	0	0	0	0	0	0	0	0	0	0	1	0	0	1	35	0	0	1	35	51	97	90	-7	114
37	64	F	NTM	0	0	0	1	0	53	19.7055	1	0	brushing	no	no	7	0	0	0	0	0	0	0	0	0	0	0	0	0	0	0	1	1	0	0	0	0	0	0	35	0	0	0	35	14	78	159	81	141
38	83	M	LK	1	0	0	0	0	58.7	22.84	0	1	Direct biopsy	no	no	6	0	0	0	0	1	0	1	0	0	0	0	0	0	0	0	0	0	0	0	0	0	0	1	0	0	0	1	0	26	89	100	11	121
39	60	F	LK	1	0	0	0	0	72	29.17	0	1	TBNA	no	no	2	0	0	0	1	0	0	0	0	0	0	0	0	0	0	0	0	0	0	0	0	1	0	3	35	6	0	9	35	31	104	110	6	135
40	70	M	LK	1	0	0	0	0	50	17.72	0	1	GS-TBB	no	no	1	0	0	1	0	0	0	0	0	0	0	0	0	0	0	0	0	0	0	0	1	0	0	2	35	0	0	2	35	25	88	95	7	156
41	49	M	LK	1	0	0	0	0	81.6	24.61	0	0	TBNA	no	no	2	0	0	0	1	0	0	0	0	0	0	0	0	0	0	0	0	0	0	0	0	1	0	2	35	0	0	2	35	25	93	83	-10	160
42	69	F	IP	0	1	0	0	0	46	22.49	0	1	BAL	TBLB	no	9	1	1	0	0	0	0	0	0	0	0	0	0	1	0	0	0	0	0	0	0	0	0	2	35	3	0	5	35	33	91	94	3	133
43	79	M	IP	0	1	0	0	0	75.3	27.62	0		wash	no	no	8	0	0	0	0	0	0	0	0	0	0	0	0	0	0	0	1	0	1	0	0	0	0	3	0	1	0	4	0	25	93	82	-11	174
44	74	M	actinomysis	0	0	0	1	0	56	21.08	1	1	brushing	wash	no	7	0	0	0	0	0	0	0	0	0	0	0	0	0	0	0	1	1	0	0	0	0	0	0	17.5	0	0	0	17.5	13	85	82	-3	163
45	74	M	LK	1	0	0	0	0	70.8	27.52	0	0	Direct biopsy	TBNA	no	12	0	0	0	1	1	0	0	0	1	0	0	0	0	0	0	0	0	0	0	0	0	0	2	35	0	0	2	35	56	54	94	40	145
46	61	F	IP	0	1	0	0	0	52.4	21.98	0	0	BAL	TBLB	TBNA	14	1	1	0	1	0	0	0	0	0	0	0	0	0	1	0	0	0	0	0	0	0	0	2	35	2	0	4	35	61	88	99	11	107
47	88	M	LK	1	0	0	0	0	52	22.21	0	1	TBLB	no	no	4	0	1	0	0	0	0	0	0	0	0	0	0	0	0	0	0	0	0	1	0	0	0	1	17.5	0	0	1	17.5	28	68	85	17	101
48	41	M	LK	1	0	0	0	0	55.7	16.87	0	0	stent	no	no	15	0	0	0	0	0	0	0	0	0	1	0	0	0	0	0	0	0	0	0	0	0	0	2	35	2	0	4	35	29	120	110	-10	125
49	71	M	LK	1	0	0	0	0	58.9	19.63	0	0	GS-TBB	TBB	no	1	0	0	1	0	0	0	0	0	0	0	0	0	0	0	0	0	0	0	0	1	0	0	2	35	0	0	2	35	37	118	103	-15	130
50	76	F	hemoptysis	0	0	0	0	1	65.8	24.74	0	0	observation	no	no	8	0	0	0	0	0	0	0	0	0	0	0	0	0	0	0	1	0	1	0	0	0	0	2	35	0	0	2	35	6	60	60	0	191
51	73	M	Sarcoidosis	0	0	1	0	0	68.3	25	0	0	BAL	TBLB	TBNA	14	1	1	0	1	0	0	0	0	0	0	0	0	0	1	0	0	0	0	0	0	0	0	1	35	3	0	4	35	51	55	111	56	129
52	55	M	asthma	0	0	0	0	1	78.8	28.77	0		BT	no	no	15	0	0	0	0	0	0	0	0	0	1	0	0	0	0	0	0	0	0	0	0	0	0	2	35	4	0	6	35	75	99	131	32	169
53	70	M	IP	0	1	0	0	0	57	20.84	0	1	BAL	no	no	3	1	0	0	0	0	0	0	0	0	0	0	1	0	0	0	0	0	0	0	0	0	0	2	35	0	0	2	35	23	85	82	-3	124
54	70	M	LK	1	0	0	0	0	74	23.89	1	1	observation	no	no	8	0	0	0	0	0	0	0	0	0	0	0	0	0	0	0	1	0	1	0	0	0	0	0	35	0	0	0	35	13	73	68	-5	136
55	73	F	hemoptysis	0	0	0	0	1	33.7	15.81	0	1	wash	no	no	8	0	0	0	0	0	0	0	0	0	0	0	0	0	0	0	1	0	1	0	0	0	0	0	35	0	0	0	35	7	78	87	9	135
56	85	M	LK	1	0	0	0	0	66	24.84	0	1	TBNA	no	no	2	0	0	0	1	0	0	0	0	0	0	0	0	0	0	0	0	0	0	0	0	1	0	1	35	3	0	4	35	76	61	77	16	140
57	52	M	TB	0	0	0	1	0	50	18.82	1	1	brushing	no	no	7	0	0	0	0	0	0	0	0	0	0	0	0	0	0	0	1	1	0	0	0	0	0	0	35	0	0	0	35	20	74	74	0	119
58	90	M	LK	1	0	0	0	0	62.7	21.95	0	1	GS-TBB	TBNA	no	13	0	0	1	1	0	0	0	0	0	0	0	0	0	0	0	0	0	0	0	0	0	1	1	35	1	0	2	35	61	86	105	19	158
59	81	M	LK	1	0	0	0	0	49.9	24.06	0	1	TBNA	no	no	2	0	0	0	1	0	0	0	0	0	0	0	0	0	0	0	0	0	0	0	0	1	0	1	35	3	0	4	35	28	79	108	29	164
60	77	F	LK	1	0	0	0	0	40.2	19.94	0	0	GS-TBB	no	no	1	0	0	1	0	0	0	0	0	0	0	0	0	0	0	0	0	0	0	0	1	0	0	2	35	1	0	3	35	59	75	87	12	153
61	85	M	IP	0	1	0	0	0	58.4	24.31	0	1	BAL	TBLB	no	9	1	1	0	0	0	0	0	0	0	0	0	0	1	0	0	0	0	0	0	0	0	0	2	35	0	0	2	35	44	74	86	12	154
62	69	F	IP	0	1	0	0	0	40.3	23.48	0	0	BAL	no	no	3	1	0	0	0	0	0	0	0	0	0	0	1	0	0	0	0	0	0	0	0	0	0	1	35	1	0	2	35	15	77	98	21	175
63	69	M	Sarcoidosis	0	0	1	0	0	59	21.41	0	1	BAL	TBNA	no	10	1	0	0	1	0	0	0	0	0	0	0	0	0	0	1	0	0	0	0	0	0	0	2	35	5	0	7	35	56	71	106	35	146
64	75	M	LK	1	0	0	0	0	72.5	25.09	0	1	GS-TBB	no	no	1	0	0	1	0	0	0	0	0	0	0	0	0	0	0	0	0	0	0	0	1	0	0	2	35	0	0	2	35	28	74	85	11	143
65	64	F	LK	1	0	0	0	0	35.3	15.08	0	1	GS-TBB	no	no	1	0	0	1	0	0	0	0	0	0	0	0	0	0	0	0	0	0	0	0	1	0	0	2	35	0	0	2	35	31	81	86	5	135
66	61	F	NTM	0	0	0	1	0	45	18.26	0	1	wash	no	no	8	0	0	0	0	0	0	0	0	0	0	0	0	0	0	0	1	0	1	0	0	0	0	2	35	1	0	3	35	11	88	110	22	125
67	75	M	LK	1	0	0	0	0	56.8	21.38	0	1	GS-TBB	no	no	1	0	0	1	0	0	0	0	0	0	0	0	0	0	0	0	0	0	0	0	1	0	0	1	35	0	0	1	35	68	86	86	0	133
68	77	M	LK	1	0	0	0	0	57	20.69	0	0	GS-TBB	no	no	1	0	0	1	0	0	0	0	0	0	0	0	0	0	0	0	0	0	0	0	1	0	0	2	35	0	0	2	35	44	76	86	10	137
69	69	M	LK	1	0	0	0	0	64.2	22.48	0	0	GS-TBB	no	no	1	0	0	1	0	0	0	0	0	0	0	0	0	0	0	0	0	0	0	0	1	0	0	2	35	3	0	5	35	51	72	87	15	193
70	71	F	LK	1	0	0	0	0	35.2	18.75	0	1	Direct	GS-TBB	no	1	0	0	1	0	1	0	0	0	0	0	0	0	0	0	0	0	0	0	0	1	0	0	2	35	1	0	3	35	62	69	92	23	93
71	81	M	LK	1	0	0	0	0	39	16.88	0	1	conventional TBB	no	no	5	0	0	0	0	0	1	0	1	0	0	0	0	0	0	0	0	0	0	0	0	0	0	2	35	1	0	3	35	36	79	113	34	164
72	75	M	LK	1	0	0	0	0	65.1	26.75	0	1	GS-TBB	no	no	1	0	0	1	0	0	0	0	0	0	0	0	0	0	0	0	0	0	0	0	1	0	0	2	35	0	0	2	35	23	101	160	59	160
73	71	M	LK	1	0	0	0	0	46.5	16.67	0	1	GS-TBB	no	no	1	0	0	1	0	0	0	0	0	0	0	0	0	0	0	0	0	0	0	0	1	0	0	2	35	0	0	2	35	28	80	87	7	131
74	79	F	IP	0	1	0	0	0	43.9	18.75	0	1	BAL	TBLB	no	9	1	1	0	0	0	0	0	0	0	0	0	0	1	0	0	0	0	0	0	0	0	0	2	35	2	0	4	35	37	110	125	15	177
75	28	M	benign	0	0	0	0	1	68	21.22	0	0	brushing	no	no	7	0	0	0	0	0	0	0	0	0	0	0	0	0	0	0	1	1	0	0	0	0	0	2	35	1	0	3	35	30	68	140	72	128
76	77	F	LK	1	0	0	0	0	40.1	16.27	0	1	GS-TBB	TBNA	no	13	0	0	1	1	0	0	0	0	0	0	0	0	0	0	0	0	0	0	0	0	0	1	2	35	1	0	3	35	66	60	83	23	119
77	57	F	NTM	0	0	0	1	0	57.5	23.03	1	0	brushing	no	no	7	0	0	0	0	0	0	0	0	0	0	0	0	0	0	0	1	1	0	0	0	0	0	0	35	0	0	0	35	11	76	62	-14	114
78	75	M	LK	1	0	0	0	0	56.9	21.68	0	1	GS-TBB	no	no	1	0	0	1	0	0	0	0	0	0	0	0	0	0	0	0	0	0	0	0	1	0	0	2	35	1	0	3	35	42	97	89	-8	162
79	73	M	IP	0	1	0	0	0	60.1	24.38	0	1	conventional TBB	no	no	5	0	0	0	0	0	1	0	1	0	0	0	0	0	0	0	0	0	0	0	0	0	0	1	35	2	0	3	35	32	73	70	-3	124
80	78	M	LK	1	0	0	0	0	53.3	21.62	0	1	GS-TBB	conventional TBB	no	1	0	0	1	0	0	1	0	0	0	0	0	0	0	0	0	0	0	0	0	1	0	0	1	35	1	0	2	35	43	104	106	2	147
81	81	M	LK	1	0	0	0	0	52.3	23	0	0	GS-TBB	TBNA	no	13	0	0	1	1	0	0	0	0	0	0	0	0	0	0	0	0	0	0	0	0	0	1	1	35	0	0	1	35	57	70	74	4	152
83	77	F	LK	1	0	0	0	0	46	21	0	1	Direct	TBNA	no	12	0	0	0	1	1	0	0	0	1	0	0	0	0	0	0	0	0	0	0	0	0	0	1	35	1	0	2	35	44	76	116	40	140
84	38	M	IP	0	1	0	0	0	75	21.91	0	1	BAL	TBLB	no	9	1	1	0	0	0	0	0	0	0	0	0	0	1	0	0	0	0	0	0	0	0	0	2	35	4	0	6	35	26	101	98	-3	131
85	70	M	LK	1	0	0	0	0	63.5	25.44	0	0	GS-TBB	TBNA	no	13	0	0	1	1	0	0	0	0	0	0	0	0	0	0	0	0	0	0	0	0	0	1	2	35	2	0	4	35	60	54	89	35	122
86	67	F	LK	1	0	0	0	0	59.4	26.4	0	1	GS-TBB	no	no	1	0	0	1	0	0	0	0	0	0	0	0	0	0	0	0	0	0	0	0	1	0	0	2	35	1	0	3	35	36	77	82	5	144
87	76	M	LK	1	0	0	0	0	43	17.22	0	1	Direct biopsy	TBNA	no	12	0	0	0	1	1	0	0	0	1	0	0	0	0	0	0	0	0	0	0	0	0	0	2	35	2	0	4	35	26	99	120	21	130
88	74	F	NTM	0	0	0	1	0	49.2	23.08	1	0	brushing	no	no	7	0	0	0	0	0	0	0	0	0	0	0	0	0	0	0	1	1	0	0	0	0	0	0	35	0	0	0	35	21	76	69	-7	146
90	83	F	LK	1	0	0	0	0	30	15.98	0	1	GS-TBB	conventional TBB	no	1	0	0	1	0	0	1	0	0	0	0	0	0	0	0	0	0	0	0	0	1	0	0	1	35	0	0	1	35	33	86	87	1	126
91	70	F	LK	1	0	0	0	0	59	27.3	0	1	GS-TBB	no	no	1	0	0	1	0	0	0	0	0	0	0	0	0	0	0	0	0	0	0	0	1	0	0	2	35	0	0	2	35	29	80	87	7	146
92	75	M	LK	1	0	0	0	0	57	23.73	0	0	direct	TBNA	no	12	0	0	0	1	1	0	0	0	1	0	0	0	0	0	0	0	0	0	0	0	0	0	2	35	2	0	4	35	47	56	110	54	108
93	37	M	Sarcoidosis	0	0	1	0	0	56.1	22.76	0	1	BAL	TBNA	no	10	1	0	0	1	0	0	0	0	0	0	0	0	0	0	1	0	0	0	0	0	0	0	2	35	3	0	5	35	31	88	128	40	140
94	70	F	DLBCL	0	0	0	0	1	59	27.3	0	1	GS-TBB	no	no	1	0	0	1	0	0	0	0	0	0	0	0	0	0	0	0	0	0	0	0	1	0	0	2	35	0	0	2	35	40	81	89	8	162
95	63	M	Sarcoidosis	0	0	1	0	0	54.1	20.36	0	0	TBNA	no	no	2	0	0	0	1	0	0	0	0	0	0	0	0	0	0	0	0	0	0	0	0	1	0	2	35	0	0	2	35	38	75	77	2	113
96	39	M	lymphoma	0	0	0	0	1	39.2	15.51	0	1	BAL	TBLB	no	9	1	1	0	0	0	0	0	0	0	0	0	0	1	0	0	0	0	0	0	0	0	0	2	35	1	0	3	35	36	111	118	7	98
97	71	F	LK	1	0	0	0	0	34.7	18.49	0	1	Direct	no	no	6	0	0	0	0	1	0	1	0	0	0	0	0	0	0	0	0	0	0	0	0	0	0	1	35	2	0	3	35	40	100	78	-22	112
99	76	M	LK	1	0	0	0	0	57.8	20	0	1	GS-TBB	no	no	1	0	0	1	0	0	0	0	0	0	0	0	0	0	0	0	0	0	0	0	1	0	0	1	35	0	0	1	35	61	54	78	24	128
100	76	F	LK	1	0	0	0	0	49	21.21	0	1	GS-TBB	no	no	1	0	0	1	0	0	0	0	0	0	0	0	0	0	0	0	0	0	0	0	1	0	0	2	35	0	0	2	35	27	101	84	-17	181
101	52	M	LK	1	0	0	0	0	50.8	18.44	0	1	GS-TBB	no	no	1	0	0	1	0	0	0	0	0	0	0	0	0	0	0	0	0	0	0	0	1	0	0	2	35	3	0	5	35	53	116	119	3	158
102	60	F	NTM	0	0	0	1	0	51.4	22.54	1	1	brushing	no	no	7	0	0	0	0	0	0	0	0	0	0	0	0	0	0	0	1	1	0	0	0	0	0	2	35	0	0	2	35	14	81	86	5	139
103	82	M	LK	1	0	0	0	0	52.9	19.67	0	1	GS-TBB	TBNA	no	13	0	0	1	1	0	0	0	0	0	0	0	0	0	0	0	0	0	0	0	0	0	1	1	35	0	0	1	35	51	64	67	3	145
104	75	F	Sarcoidosis	0	0	1	0	0	47.7	23.99	0	1	BAL	TBLB	TBNA	14	1	1	0	1	0	0	0	0	0	0	0	0	0	1	0	0	0	0	0	0	0	0	2	35	3	0	5	35	28	103	113	10	142
105	73	M	LK	1	0	0	0	0	53.8	20	0	0	Direct	TBNA	no	12	0	0	0	1	1	0	0	0	1	0	0	0	0	0	0	0	0	0	0	0	0	0	2	35	2	0	4	35	71	63	79	16	98
106	70	F	後縦隔腫瘍	0	0	0	0	1	69	25.34	0	1	TBNA	no	no	2	0	0	0	1	0	0	0	0	0	0	0	0	0	0	0	0	0	0	0	0	1	0	1	35	2	0	3	35	53	70	109	39	105
107	70	M	LK	1	0	0	0	0	64.4	22.82	0	0	Direct	no	no	6	0	0	0	0	1	0	1	0	0	0	0	0	0	0	0	0	0	0	0	0	0	0	0	35	0	0	2	35	28	102	94	-8	117
108	70	M	LK	1	0	0	0	0	65.6	22.7	0	1	TBNA	no	no	2	0	0	0	1	0	0	0	0	0	0	0	0	0	0	0	0	0	0	0	0	1	0	2	35	4	0	6	35	62	89	88	-1	135
109	82	M	LK	1	0	0	0	0	58.4	21.71	0	0	GS-TBB	no	no	1	0	0	1	0	0	0	0	0	0	0	0	0	0	0	0	0	0	0	0	1	0	0	0	35	0	0	2	35	24	67	71	4	124
110	57	F	IP	0	1	0	0	0	49	19.14	0	1	BAL	TBLB	no	9	1	1	0	0	0	0	0	0	0	0	0	0	1	0	0	0	0	0	0	0	0	0	2	35	3	0	5	35	31	108	110	2	101
111	57	M	IP	0	1	0	0	0	54.3	18.14	0	1	BAL	no	no	3	1	0	0	0	0	0	0	0	0	0	0	1	0	0	0	0	0	0	0	0	0	0	2	35	0	0	2	35	23	108	143	35	143
112	73	M	LK	1	0	0	0	0	51.5	18.92	0	1	Direct	no	no	6	0	0	0	0	1	0	1	0	0	0	0	0	0	0	0	0	0	0	0	0	0	0	2	35	0	0	2	35	19	90	75	-15	111
113	71	M	IP	0	1	0	0	0	46.2	18.05	0	1	BAL	TBLB	no	9	1	1	0	0	0	0	0	0	0	0	0	0	1	0	0	0	0	0	0	0	0	0	1	17.5	0	0	1	17.5	33	87	97	10	93
114	69	F	Sarcoidosis	0	0	1	0	0	50.2	22.31	0	1	BAL	TBLB	TBNA	14	1	1	0	1	0	0	0	0	0	0	0	0	0	1	0	0	0	0	0	0	0	0	2	35	1	0	3	35	57	61	86	25	144
115	47	F	Sarcoidosis	0	0	1	0	0	55	22.6	0	1	BAL	TBNA	no	10	1	0	0	1	0	0	0	0	0	0	0	0	0	0	1	0	0	0	0	0	0	0	2	35	2	0	4	35	47	71	94	23	126
117	45	M	ABPA	0	0	0	0	1	54.3	19.94	0	1	BAL	no	no	3	1	0	0	0	0	0	0	0	0	0	0	1	0	0	0	0	0	0	0	0	0	0	1	35	0	0	1	35	23	86	125	39	125
118	67	M	pneumonia	0	0	0	1	0	76.4	29.47	0	1	GS-TBB	no	no	1	0	0	1	0	0	0	0	0	0	0	0	0	0	0	0	0	0	0	0	1	0	0	2	35	0	0	2	35	66	72	84	12	142
119	76	M	LK	1	0	0	0	0	56	20.57	0	1	GS-TBB	no	no	1	0	0	1	0	0	0	0	0	0	0	0	0	0	0	0	0	0	0	0	1	0	0	1	35	0	0	1	35	26	90	94	4	139
120	45	F	Sarcoidosis	0	0	1	0	0	44.2	19.64	0	1	BAL	TBLB	TBNA	14	1	1	0	1	0	0	0	0	0	0	0	0	0	1	0	0	0	0	0	0	0	0	2	35	2	0	4	35	76	80	88	8	106
121	79	M	LK	1	0	0	0	0	60.8	19.85	0	1	GS-TBB	no	no	1	0	0	1	0	0	0	0	0	0	0	0	0	0	0	0	0	0	0	0	1	0	0	2	35	0	0	2	35	38	103	103	0	164
123	76	M	LK	1	0	0	0	0	71.4	23.86	0	0	GS-TBB	TBNA	no	13	0	0	1	1	0	0	0	0	0	0	0	0	0	0	0	0	0	0	0	0	0	1	2	35	2	0	4	35	65	85	98	13	123
124	75	M	LK	1	0	0	0	0	54.1	21.95	0	1	GS-TBB	no	no	1	0	0	1	0	0	0	0	0	0	0	0	0	0	0	0	0	0	0	0	1	0	0	2	35	1	0	3	35	28	71	87	16	167
125	50	M	LK	1	0	0	0	0	84.7	28.3	0	1	GS-TBB	no	no	1	0	0	1	0	0	0	0	0	0	0	0	0	0	0	0	0	0	0	0	1	0	0	2	35	0	0	2	35	38	74	115	41	127
126	45	M	hemoptysis	0	0	0	0	1	63.6	21.25	0	1	wash	no	no	8	0	0	0	0	0	0	0	0	0	0	0	0	0	0	0	1	0	1	0	0	0	0	2	35	0	0	2	35	12	84	78	-6	148
127	72	M	LK	1	0	0	0	0	63.4	23.01	0	1	EBUS-TBNA	no	no	2	0	0	0	1	0	0	0	0	0	0	0	0	0	0	0	0	0	0	0	0	1	0	2	35	0	0	2	35	42	46	45	-1	151
128	54	M	LK	1	0	0	0	0	77.9	27.27	0	1	GS-TBB	no	no	1	0	0	1	0	0	0	0	0	0	0	0	0	0	0	0	0	0	0	0	1	0	0	2	35	0	0	2	35	39	76	82	6	144
129	85	M	LK	1	0	0	0	0	51	20.43	0	0	GS-TBB	no	no	1	0	0	1	0	0	0	0	0	0	0	0	0	0	0	0	0	0	0	0	1	0	0	2	35	0	0	2	35	27	50	72	22	177
131	69	M	LK	1	0	0	0	0	62.5	22.14	0	0	GS-TBB	no	no	1	0	0	1	0	0	0	0	0	0	0	0	0	0	0	0	0	0	0	0	1	0	0	2	35	0	0	2	35	30	70	88	18	150
132	77	F	LK	1	0	0	0	0	47	20.89	0	1	TBNA	no	no	2	0	0	0	1	0	0	0	0	0	0	0	0	0	0	0	0	0	0	0	0	1	0	1	35	3	0	4	35	31	99	124	25	183
133	73	M	LK	1	0	0	0	0	63.5	20.73	0	1	GS-TBB	TBNA	no	13	0	0	1	1	0	0	0	0	0	0	0	0	0	0	0	0	0	0	0	0	0	1	2	35	0	0	2	35	44	106	106	0	125
134	71	M	LK	1	0	0	0	0	62.1	23.66	0	0	GS-TBB	no	no	1	0	0	1	0	0	0	0	0	0	0	0	0	0	0	0	0	0	0	0	1	0	0	2	35	3	0	5	35	55	79	98	19	132
135	68	F	hemoptysis	0	0	0	0	1	40	15.63	0	1	observation	no	no	8	0	0	0	0	0	0	0	0	0	0	0	0	0	0	0	1	0	1	0	0	0	0	1	35	0	0	1	35	13	130	126	-4	208
136	79	M	IP	0	1	0	0	0	66.8	22.84	0	0	BAL	TBLB	no	9	1	1	0	0	0	0	0	0	0	0	0	0	1	0	0	0	0	0	0	0	0	0	2	35	0	0	2	35	23	70	90	20	139
137	78	F	LK	1	0	0	0	0	47	20.89	0	0	EBUS-TBNA	no	no	2	0	0	0	1	0	0	0	0	0	0	0	0	0	0	0	0	0	0	0	0	1	0	2	35	1	0	3	35	22	96	132	36	139
140	79	M	LK	1	0	0	0	0	59.8	22.51	0	1	GS-TBB	no	no	1	0	0	1	0	0	0	0	0	0	0	0	0	0	0	0	0	0	0	0	1	0	0	2	35	0	0	2	35	22	71	85	14	135
141	81	M	LK	1	0	0	0	0	67.8	25.21	0	0	GS-TBB	no	no	1	0	0	1	0	0	0	0	0	0	0	0	0	0	0	0	0	0	0	0	1	0	0	1	35	0	0	1	35	40	64	61	-3	165
143	63	M	LK	1	0	0	0	0	64.4	22.82	0	1	GS-TBB	no	no	1	0	0	1	0	0	0	0	0	0	0	0	0	0	0	0	0	0	0	0	1	0	0	2	35	0	0	2	35	29	96	77	-19	162
144	67	F	LK	1	0	0	0	0	39.8	17.69	0	0	GS-TBB	EBUS-TBNA	no	13	0	0	1	1	0	0	0	0	0	0	0	0	0	0	0	0	0	0	0	0	0	1	2	35	1	0	3	35	54	70	140	70	136
145	47	M	asperugillus	0	0	0	1	0	55	19.72	0	1	brushing	no	no	7	0	0	0	0	0	0	0	0	0	0	0	0	0	0	0	1	1	0	0	0	0	0	2	35	0	0	2	35	20	116	129	13	135
146	48	F	IP	0	1	0	0	0	58	24.46	0	1	GS-TBB	no	no	1	0	0	1	0	0	0	0	0	0	0	0	0	0	0	0	0	0	0	0	1	0	0	4	35	2	0	6	35	43	114	139	25	136
147	79	M	LK	1	0	0	0	0	73.1	24.71	0	1	GS-TBB	no	no	1	0	0	1	0	0	0	0	0	0	0	0	0	0	0	0	0	0	0	0	1	0	0	1	35	0	0	1	35	25	66	63	-3	135
148	87	M	LK	1	0	0	0	0	56.2	24.65	0	0	GS-TBB	no	no	1	0	0	1	0	0	0	0	0	0	0	0	0	0	0	0	0	0	0	0	1	0	0	1	35	1	35	2	70	32	79	66	-13	126
149	64	F	LK	1	0	0	0	0	42.1	17.08	0	1	GS-TBB	no	no	1	0	0	1	0	0	0	0	0	0	0	0	0	0	0	0	0	0	0	0	1	0	0	2	35	2	0	4	35	56	96	104	8	138
150	72	M	IP	0	1	0	0	0	56.5	19.32	0	0	GS-TBB	no	no	1	0	0	1	0	0	0	0	0	0	0	0	0	0	0	0	0	0	0	0	1	0	0	2	35	0	0	2	35	33	90	108	18	121
151	75	M	LK	1	0	0	0	0	59	23.63	0	0	EBUS-TBNA	no	no	2	0	0	0	1	0	0	0	0	0	0	0	0	0	0	0	0	0	0	0	0	1	0	2	35	0	0	2	35	34	93	96	3	117
152	74	M	LK	1	0	0	0	0	45.6	18.98	0	0	EBUS-TBNA	no	no	2	0	0	0	1	0	0	0	0	0	0	0	0	0	0	0	0	0	0	0	0	1	0	1	35	1	0	2	35	40	84	110	26	133
153	70	M	LK	1	0	0	0	0	70	21.37	0	1	GS-TBB	no	no	1	0	0	1	0	0	0	0	0	0	0	0	0	0	0	0	0	0	0	0	1	0	0	2	35	0	0	2	35	32	66	94	28	140
154	61	M	LK	1	0	0	0	0	72.7	24.01	0	1	GS-TBB	no	no	1	0	0	1	0	0	0	0	0	0	0	0	0	0	0	0	0	0	0	0	1	0	0	2	35	0	0	2	35	37	79	99	20	138
155	68	F	LK	1	0	0	0	0	51.5	20.89	0	1	GS-TBB	EBUS-TBNA	no	13	0	0	1	1	0	0	0	0	0	0	0	0	0	0	0	0	0	0	0	0	0	1	2	35	3	0	5	35	40	114	110	-4	164
156	67	F	LK	1	0	0	0	0	41	18.22	0	1	GS-TBB	EBUS-TBNA	no	13	0	0	1	1	0	0	0	0	0	0	0	0	0	0	0	0	0	0	0	0	0	1	1	35	3	0	4	35	78	71	84	13	128
157	39	M	LK	1	0	0	0	0	65.9	22.54	0	0	observation	no	no	8	0	0	0	0	0	0	0	0	0	0	0	0	0	0	0	1	0	1	0	0	0	0	2	35	0	0	2	35	12	61	62	1	124
158	86	M	IP	0	1	0	0	0	66.5	23.28	0	1	BAL	no	no	3	1	0	0	0	0	0	0	0	0	0	0	1	0	0	0	0	0	0	0	0	0	0	2	35	0	0	2	35	24	64	79	15	114
159	69	M	LK	1	0	0	0	0	48.7	17.89	0	1	GS-TBB	no	no	1	0	0	1	0	0	0	0	0	0	0	0	0	0	0	0	0	0	0	0	1	0	0	2	35	0	0	2	35	29	84	102	18	168
160	48	M	sarcoidosis	0	0	1	0	0	82.6	24.66	0	1	BAL	EBUS-TBNA	no	10	1	0	0	1	0	0	0	0	0	0	0	0	0	0	1	0	0	0	0	0	0	0	2	35	2	0	4	35	56	82	116	34	149
161	75	M	LK	1	0	0	0	0	61.6	24.06	0	0	TBLB	no	no	4	0	1	0	0	0	0	0	0	0	0	0	0	0	0	0	0	0	0	1	0	0	0	2	35	0	0	2	35	28	54	84	30	113
162	84	M	IP	1	0	0	0	0	63.5	24.5	0	1	GS-TBB	no	no	1	0	0	1	0	0	0	0	0	0	0	0	0	0	0	0	0	0	0	0	1	0	0	1	35	1	0	2	35	33	97	103	6	141
164	59	F	LK	1	0	0	0	0	63.8	26.56	0	0	EBUS-TBNA	no	no	2	0	0	0	1	0	0	0	0	0	0	0	0	0	0	0	0	0	0	0	0	1	0	2	35	0	0	2	35	38	129	146	17	114
166	75	M	LK	1	0	0	0	0	87.8	29	0	1	EBUS-TBNA	no	no	2	0	0	0	1	0	0	0	0	0	0	0	0	0	0	0	0	0	0	0	0	1	0	2	35	4	0	6	35	65	94	113	19	180
167	60	M	LK	1	0	0	0	0	111.8	37.36	0	0	EBUS-TBNA	no	no	2	0	0	0	1	0	0	0	0	0	0	0	0	0	0	0	0	0	0	0	0	1	0	3	35	1	0	4	35	22	89	111	22	200
168	73	M	LK	1	0	0	0	0	62.4	22.64	0	1	GS-TBB	no	no	1	0	0	1	0	0	0	0	0	0	0	0	0	0	0	0	0	0	0	0	1	0	0	2	35	1	0	3	35	40	50	82	32	130
169	82	M	LK	1	0	0	0	0	56.6	20.29	0	1	GS-TBB	no	no	1	0	0	1	0	0	0	0	0	0	0	0	0	0	0	0	0	0	0	0	1	0	0	1	35	2	0	3	35	50	61	88	27	175
170	52	F	IP	0	1	0	0	0	52.8	20.63	0	1	GS-TBB	no	no	1	0	0	1	0	0	0	0	0	0	0	0	0	0	0	0	0	0	0	0	1	0	0	2	35	0	0	2	35	29	77	86	9	141
171	75	M	LK	1	0	0	0	0	49	18.9	0	0	GS-TBB	no	no	1	0	0	1	0	0	0	0	0	0	0	0	0	0	0	0	0	0	0	0	1	0	0	2	35	1	0	3	35	45	74	91	17	147
172	72	M	LK	1	0	0	0	0	66.8	23.95	0	0	EBUS-TBNA	no	no	2	0	0	0	1	0	0	0	0	0	0	0	0	0	0	0	0	0	0	0	0	1	0	2	35	1	0	3	35	46	60	61	1	169
173	54	F	sarcoidosis	0	0	1	0	0	52	20.31	0	1	BAL	TBLB	EBUS-TBNA	14	1	1	0	1	0	0	0	0	0	0	0	0	0	1	0	0	0	0	0	0	0	0	2	35	0	0	2	35	51	82	127	45	155
174	52	M	LK	1	0	0	0	0	79.4	25.06	0	0	GS-TBB	no	no	1	0	0	1	0	0	0	0	0	0	0	0	0	0	0	0	0	0	0	0	1	0	0	2	35	0	0	2	35	59	89	88	-1	135
175	80	F	Sarcoidosis	0	0	1	0	0	50	20.0288	0	0	BAL	TBLB	EBUS-TBNA	14	1	1	0	1	0	0	0	0	0	0	0	0	0	1	0	0	0	0	0	0	0	0	1	35	2	0	4	35	47	64	120	56	177
177	32	F	Sarcoidosis	0	0	1	0	0	66.3	26.8976	0	1	BAL	TBLB	no	9	1	1	0	0	0	0	0	0	0	0	0	0	1	0	0	0	0	0	0	0	0	0	2	35	4	0	6	35	40	84	136	52	126
178	89	M	LK	1	0	0	0	0	63.1	24.0436	0	0	GS-TBB	EBUS-TBNA	no	13	0	0	1	1	0	0	0	0	0	0	0	0	0	0	0	0	0	0	0	0	0	1	1	17.5	3	0	4	17.5	48	57	66	9	156
179	55	M	LK	1	0	0	0	0	63.6	22.8047	0	0	GS-TBB	no	no	1	0	0	1	0	0	0	0	0	0	0	0	0	0	0	0	0	0	0	0	1	0	0	2	35	0	0	2	35	32	98	110	12	148
180	70	M	IP	0	1	0	0	0	47.5	17.4472	0	0	BAL	no	no	3	1	0	0	0	0	0	0	0	0	0	0	1	0	0	0	0	0	0	0	0	0	0	2	35	0	0	2	35	12	104	101	-3	112
181	74	M	LK	1	0	0	0	0	70.1	26.3841	0	0	GS-TBB	no	no	1	0	0	1	0	0	0	0	0	0	0	0	0	0	0	0	0	0	0	0	1	0	0	2	35	0	0	2	35	61	55	65	10	114
182	87	M	LK	1	0	0	0	0	65.6	22.9684	0	1	GS-TBB	no	no	1	0	0	1	0	0	0	0	0	0	0	0	0	0	0	0	0	0	0	0	1	0	0	1	35	1	0	2	35	46	100	69	-31	145
183	75	F	LK	1	0	0	0	0	57.5	24.5632	0	0	EBUS-TBNA	no	no	2	0	0	0	1	0	0	0	0	0	0	0	0	0	0	0	0	0	0	0	0	1	0	2	35	3	0	5	35	48	67	122	55	165
184	72	M	LK	1	0	0	0	0	53.7	19.0264	0	0	Direct	no	no	6	0	0	0	0	1	0	1	0	0	0	0	0	0	0	0	0	0	0	0	0	0	0	0	35	0	0	0	35	13	85	111	26	117
186	45	F	LK	1	0	0	0	0	60.8	22.3324	0	0	GS-TBB	EBUS-TBNA	no	13	0	0	1	1	0	0	0	0	0	0	0	0	0	0	0	0	0	0	0	0	0	1	2	35	3	0	5	35	51	89	121	32	128
187	63	F	NTM	0	0	0	1	0	54	23.6832	1	0	brushing	no	no	7	0	0	0	0	0	0	0	0	0	0	0	0	0	0	0	1	1	0	0	0	0	0	0	35	0	0	0	35	17	74	124	50	167
[truncated: 13 more columns]
